# Supplementary material for: Functional outcomes and quality of life after a 6-month early intervention program for oral cancer survivors: a single-arm clinical trial
Source: PeerJ. 2018 Feb 21;6:e4419. doi: 10.7717/peerj.4419 (PMC5827017; doi:10.7717/peerj.4419)
Supplement: Supplemental Information 3 [file peerj-06-4419-s003.xlsx]

## Sheet: data 2
ID NO	IID(0)	IID(1)	IID(3)	IID(6)	MMO(0)	MMO(1)	MMO(3)	MMO(6)	Lflex(0)	Rflex(0)	Lflex(1)	Rflex(1)	Lflex(3)	Rflex(3)	Lflex(6)	Rflex(6)	Labd(0)	Rabd(0)	Labd(1)	Rabd(1)	Labd(3)	Rabd(3)	Labd(6)	Rabd(6)	LIR(0)	RIR(0)	LIR(1)	RIR(1)	LIR(2)	RIR(2)	LIR(3)	RIR(3)	LIR(4)	RIR(4)	LIR(6)	RIR(6)	LER(0)	RER(0)	LER(1)	RER(1)	LER(3)	RER(3)	LER(6)	RER(6)	LMT(1)	RMT(1)	LMT(3)	RMT(3)	LMT(6)
1	25	31	33	37.6667		35	36.6667	39.3333					155	165	155	165					150	160	160	170	50	50	90	90	80	70	60	50	65	60	70	60	90	90	90	90	80	80	90	90	2	2	4	3	4
2	19		30	22			24.5	27.5					150	170	140	160					150	170	150	170	90	90					70	80			60	60	90	90			70	80	80	80			4	4	4
3	19	24			20	20	30		180	170	180	180	180	160											75	75	80	80	90	70	90	75					90	90	80	80	90	75					4	4
4	15				16				180	180															80	50											90	90
5				21.5	15			15.5							140	170							180	180	80	30									80	80	45	80					80	80					4
6				39	25	25	41.6667	30					150	160	150	160					150	170	160	160	90	45	90	70	90	70	70	50			75	60	90	90	90	90	70	80	80	90	4	5	4	4	5
7					30				170	180															90	90											75	70
8	22		14		30		20		170	170			180	180											70	70			90	90							90	90									2	3
9	34	37	37.3333	38	35	35	34	40					120	165	110	160					100	165	90	170	80	80	90	75	80	75	70	65			80	90	80	80	90	90	80	85	60	75	4	4	4	4	5
10					25				180	180															50	70											90	90
11	23				20				180	170															80	80											80	80
12			30	41	25		38.3333	25					160	165	170	170					175	175	175	175	70	80	85	80	90	80	50	60			50	60	40	90	40	80	40	80	50	80	4	4	4	4	5
13	16	10	6.33333	11.3333	15	10	18.3333	14.3333					160	160	160	160					175	165	170	170	80	80	90	90	90	90	70	70	70	70	60	60	80	80	90	90	80	80	90	80	5	5	5	5	5
14
15	17				15				180	180															90	70											90	90
16	34	24	26.6667	34.5	35	30	25	30.5					165	160	160	165					160	175	170	170	80	70	90	75	90	75	70	70			70	70	80	90	80	90	70	85	70	80	4	4	4	5	5
17	15				15				180	180															90	90											90	90
18									170	180															90	75											90	90
19							25		180	180			110	130											90	90					80	80					90	90			80	80
20	18				40				180	180															90	90											90	90
21	25	25	20		15	25	16		180	180			160	165					180	180	165	165			80	80	80	80			80	70	80	70			80	80	80	80	90	90			5	5	5	5
22					20				170	155															65	60											90	90
23	24	16	10	23.5	10	20	10	23			170	170	180	180	180	180			170	180	180	180	180	180	60	90	60	80	60	65	80	65	80	60	90	70	90	90	90	90	90	80	90	80	5	5	5	5	5
24	18	18	32	32	25	25	30	35			150	165	150	165	150	160			150	170	160	170	155	165	65	50	50	50					60	60	60	60	35	60	50	60	60	55	60	50	4	4	4	4	5
25	16		23.5	32.5	20		30	27.5					180	180	180	180					180	180	180	180	85	65			80	70	80	70			70	75	5	5			90	90	90	90			5	5	5
26					10	25			180	160	130	120					180	160	150	100					90	70	80	70									90	90	80	80					4	2
27	24				20				170	165							165	160							75	75											85	85
28	40	30	39.6667		35	30	38.3333		170	170	160	165	160	160			170	170	180	180	175	175			65	60	60	65	65	65	65	60	65	65			90	90	75	75	90	65			5	5	4	4
29	32		40.6667		30		41.6667		135	140			150	150			55	160			150	170			75	80			70	65	70	70	70	75			80	65			70	80					4	4
30		31	37	43.5	30	35	30	39	150	145	170	150	165	155	160	160	170	140	175	125	170	155	170	170	50	70	70	70	70	70	65	50	70	55	75	50	80	80	70	80	90	85	90	80	4	4	4	3	5
31			20	20.5	10	15	12.5	18.3333	145	155	150	165	150	160	150	155	165	165	170	175	165	170	170	170	45	55	80	70			75	65	75	60	75	70	80	80	90	80	90	70	90	50	3	3	4	4	4
32	32	15			35	25			155	160	150	155					150	140	160	140					85	80	85	85									80	75	85	75					5	4
33	22	31	48.6667	51	30	45	45.6667	47.5	165	155	155	155	160	160	160	160	160	125	170	160	170	150	170	155	80	75	65	90	80	85	80	80	85	75	80	80	80	80	90	90	90	90	90	90	5	4	4	4	4
34	31	31	40	42.5	20	45	36.5	43	130	160	120	160	150	165	150	165	130	170	130	170	155	170	165	170			75	65	70	60	75	65			80	75			90	90	80	85	80	85	4	4	4	5	5
35	16		32		33		27		130	150			145	160			130	165			155	170			80	80					80	80					60	80			60	70
36	19	26	38	45	25	35	33.3333	45	170	170	170	170	170	170	175	175	170	160	180	170	170	170	180	180	80	80	80	80	80	80	80	80	80	80	80	85	80	80	80	80	85	80	90	90	5	5	5	5	5
37	20		22		20		30		160	160							170	165							90	90			90	75							90	90			90	90
38	15		31		20		29.6667		150	165			165	170			150	170			155	175			80	65			80	60	80	60	80	60			90	90			90	90					4	5
39	20	32	32		20	30	25		140	150	145	145	150	150			140	150	150	150	145	150			80	70	70	60	80	80							90	90	85	85	90	80			4	4	4	4
40	10	17	16.5	18	16	25	21.5	28	170	170	170	170	170	170	165	165	170	170	180	170	180	180	170	170	90	90	90	90	90	90					70	75	90	90	90	90	90	90	90	90	5	5	5	5	5
41	20	34	25		20	20	20		155	160	150	160	160	165			170	170	160	150	170	170			70	70	85	70	80	75							90	90	85	90	85	90			5	5	5	5
42	25	34			30	40			155	155	150	150					140	160	140	160					NA	NA	80	70									NA	NA	90	75					3	4
43	24	28			20	15			140	145	140	160					40	55	140	160					80	70	75	65									80	90	80	90					3	3
44	2	27	16	22	25	35	19.5	24.5	140	160	140	155	140	160	135	150	150	170	145	170	140	170	150	165	75	65	75	65	80	60	75	60			80	70	90	90	90	90	90	90	90	90	5	5	5	5	5
45	26	35	27		20	35	27.5		160	160	160	165	160	160			170	165	170	170	170	170			80	70	80	70	75	70	70	70					90	90	90	90	80	80			4	4	5	5
46	22		33.5		20		28		140	160			145	155			150	170			155	170			70	60			70	65	70	65					65	80			60	80					4	5
47	8				3
48	25				66				155	140							150	130							65	70											70	70
49	12				20				130	140			150	165			145	140							80	80					75	65					90	90
50	30				13				90	90							110	140							NA	NA											NA	NA
51	65	54			62	43			165	170	160	160					170	160	170	165					80	80	80	80									80	80	80	80					5	5
52		23	16			20	14				150	155	150	150					170	170	170	165					85	75	80	75	75	70							90	90	90	90					5	4
53	24	23	22.5		22	28	15.5	25	170	145	170	155	170	150	165	150	160	135	165	130	165	150	170	150	80	80	75	80			85	80			80	70	80	80	90	80	90	85	90	90	5	3	5	5	5
54	26	26	29.5	15.5	15	22	31.5	32.5	155	165	155	165	160	165	145	150	165	170	165	170	160	175	150	155	80	70					80	60			45	40	90	90			80	85	80	80			5	5	5
55	23				35				155	150							155	140							90	75											90	85
56	36	30	20.3333	21	35	20	25.6667	25.5	150	140	160	150	150	150	155	160	160	135	170	150	170	140	175	155	75	70	75	70	70	70	70	75			80	60	75	85	75	80	75	80	85	80	5	3	5	4	5
57	15	20	15		3	13	14		140	35	150	30	150	30			150	45	150	35					80	80	80	80									60	50	55	50					4	3
58	14				10				170	170							170	170							80	70											90	90
59					11				150	155							165	170							80	90											90	90
60	23	24	35.6667	43	25	32	34.3333	40	155	165	150	160	140	155	165	170	165	170	170	170	160	175	175	175	75	75	85	75	80	80	75	75			80	70	85	90	90	90	75	80	85	90	3	4	4	5	5
61	13				15				135	150							150	135
62	23	15	16		17	20	15		150	165	150	160	160	165			170	170	170	170	170	170			60	55	60	60			70	60					80	80	80	80	85	75			5	5
63	16	25			12	33			150	145	140	130					170	120	170	135					80	75	80	70									75	75	70	70					4	3
64	14	22	25		25	20	20		155	170	165	165	160	165			135	170	155	175	155	175			75	75	75	70			70	70					90	90	90	90	90	90			5	5
65	14	31			20	27			165	165	165	160					165	160	175	160					80	85	80	80									85	80	85	80					4	4
66	12	20	20		12	25	23																																						5	5
67	14				10				135	165							135	170							80	75											90	85
68	16				16				95	155							85	140							65	70											60	65
69	16	22			20	25			150	165	150	165					160	170	165	170					75	65	70	65									75	85	85	85					5	5
70	14	21	20	22	20	12	21.5	30	150	150	165	165	155	160	165	160	150	180	170	170	170	170	170	170	70	75	70	75			70	60	80	75	70	75	65	60	65	65	85	85	90	90	5	5	5	5	5
71	27	39			30	38			170	170	170	170					170	170	170	170					90	70	90	70									90	85	90	80					5	5
72	35	42			30	30	37.5	35			145	160	140	155	135	160			145	165	160	165	160	180			70	60			85	80	80	75	85	85			90	90	90	90	90	90	4	5	4	5	4
73	25				18				150	160							170	170							75	75											75	80
74	22	26			25	24	18.5		150	150	150	150	150	145			160	150	160	140	155	135			80	80	75	70	80	80	80	80					60	75	75	75	70	80			4	5	5	5
75	23	14			32	15			150	140	145	135					135	135	140	135					75	75	70	70									85	80	85	80					4	4
76	19	14	11.6667	13	25	17	13.3333	13	155	165	155	160	170	170	155	165	175	170	170	170	170	170	170	180	80	75	80	75	80	80	75	75			65	75	90	90	90	90	90	90	90	90	5	5	5	5	5
77	20	16			25	15			135	130							135	125							60	70											60	65
78	22	36			20	45			155	120							170	110
79	16				10				160	170							160	170							70	65											80	90
80	24		34	34	20		39	37.5	160	165			165	165	170	170	150	170			175	175	180	180	80	80			80	80	80	80			80	80	80	90			90	90	90	90			5	5	5
81	15				15				135	150							170	145							65	70											80	80
82	14		34.5	38.5	17		38.5	40	165	165			170	170	160	165	170	170			175	170	180	180	70	65			70	75	75	70			75	60	85	85			90	90	90	90			5	5	5
83	12				10				155	155							140	170							60	60											85	90
84	29				17				140	165							140	160							80	50											60	80
85	32		38.6667	42.5	23		40.3333	50	150	160			165	165	170	170	170	155			175	175	180	180	80	70			80	70	85	85	90	90	85	80	90	90			85	85	90	90			5	5	5
86	23	33	45.3333	52	15	35	40.6667	50	150	145	150	140	150	150	145	155	160	125	170	120	165	145	165	145	80	80	85	85	80	80	85	80	80	80	75	75	90	85	85	80	90	85	90	90	5	5	5	5
87	13	24	30		10	25	23		120	130	130	160					125	150	155	165	155	165			50	60	75	75			80	80					60	65	85	80	80	80			5	5
88	25				20	25			140	155							150	160							80	70											70	85
89	21				27		16.6667	19.5	150	170	165	175	170	170	170	175	150	170	165	180	165	175	155	170	75	70	80	75			75	70	65	65	70	50	85	85	90	90	90	75	90	80	4	5	5	5	5
90	21				26				145	150							165	155							80	70											70	75
91	12				8				165	135							170	135							75	85											90	90
92	22				22				100	105							105	100							85	80											75	80
93					30				130	160							145	170							75	70											90	90
94	30				32				150	165							150	170							75	70											90	90
95					12				160	160							175	170							75	70											90	90
96	20		20.6667	24	22		25	22	160	165			170	170	170	170	175	175			180	180	170	170	75	70			70	75	75	70	70	70	75	70	90	90			90	90	90	80			5	5	5
97	15	12	10		5	15	10		145	160	140	160					135	170	145	170	150	180			75	75	80	75	80	75							70	80	80	90	90	90			5	5
98			31.6667			25	31.6667	27	170	170	175	175	165	170	160	165	170	170	180	175	180	180	180	180	80	70	85	75	85	70	85	70	80	70	75	65	90	90	90	85	90	90	90	90	5	5	5	5	5
[truncated: 45 more columns]
